# Supplementary material for: Androgen receptor (AR) antagonism triggers acute succinate‐mediated adaptive responses to reactivate AR signaling
Source: EMBO Mol Med. 2021 Mar 11;13(5):e13427. doi: 10.15252/emmm.202013427 (PMC8103094; doi:10.15252/emmm.202013427)
Supplement: Supplementary file 3 — Source Data for Expanded View/Appendix [file EMMM-13-e13427-s008.zip]

Archive with 2 entries (1 files):
- emmm202013427-sup-0007-SDataFigEV/
- emmm202013427-sup-0007-SDataFigEV/emmm202013427-sup-0007-SDataFigEV5.xlsx
