# Supplementary material for: Androgen receptor (AR) antagonism triggers acute succinate‐mediated adaptive responses to reactivate AR signaling
Source: EMBO Mol Med. 2021 Mar 11;13(5):e13427. doi: 10.15252/emmm.202013427 (PMC8103094; doi:10.15252/emmm.202013427)
Supplement: Supplementary file 3 — Source Data for Expanded View/Appendix [file EMMM-13-e13427-s008.zip › emmm202013427-sup-0007-SDataFigEV/emmm202013427-sup-0007-SDataFigEV5.xlsx]

## Sheet: PDX- CgA TMA
	#	YZ ID	LAB ID	Column	Row	LAB ID	TYPE	HSP27	p-HSP27	SYP	CgA	CD56	AR	PSA	SDHA	SDHB	p-P38	p-AMPK	p-CAMKK2
	1	A-8816	LTL310	1	1	LTL310	Adeno.	0	0.28	0	0	0	0.38	0.59	0.35	0.62	1	0.95	2.76
	2	A-8816	LTL310	2	1	LTL310	Adeno.	0	0.42	0	0	0	0.34	0.62	0.37	0.66	1	0.82	3.8
	5	A-6023	LTL311	5	1	LTL311	Adeno.	0.07	0.59	0	0	0	0.42	0.14	0.59	0.68	0.93	0.8	3.63636
	6	A-6023	LTL311	6	1	LTL311	Adeno.	0.07	0.6	0	0	0	0.52	0.13	0.62	0.68	0.96	0.93	3.4375
	11	A-6330	LTL313B	3	2	LTL313B	Adeno.	0	0.13	0.1	0	0	0.47	0.46	0.31	0.68	0.47	0.57	14.6
	12	A-6330	LTL313B	4	2	LTL313B	Adeno.	0	0.35	0.08	0	0	0.51	0.5	0.38	0.7	0.95	0.39	17.8
	13	A-5540	LTL313H	5	2	LTL313H	Adeno.	0	0.2	0	0	0	0.45	0.29	0.3	0.45	0.98	0.32	6.84615
	14	A-5540	LTL313H	6	2	LTL313H	Adeno.	0	0.36	0	0	0	0.49	0.4	0.43	0.58	0.96	0.66	2.96429
	17	A-7783	LTL331	1	3	LTL331	Adeno.	0.15	0.6	0	0	0	0.5	0.46	0.32	0.43	1	0.91	1.96552
	18	A-7783	LTL331	2	3	LTL331	Adeno.	0.21	0.56	0	0	0	0.45	0.4	0.44	0.43	1	0.71	1.56667
	25	A-7242	LTL412	1	4	LTL412	Adeno.	0.25	0.73	0	0	0	0.61	0.56	0.52	0.64	0.43	0.86	2.38889
	26	A-7242	LTL412	2	4	LTL412	Adeno.	0.14	0.64	0	0	0	0.62	0.54	0.52	0.6	0.42	0.77	4.23529
	27	A-7039	LTL418	3	4	LTL418	Adeno.	0.26	0.63	0	0	0	0.47	0.73	0.31	0.65	0.94	0.99	6.22222
	28	A-7039	LTL418	4	4	LTL418	Adeno.	0.23	0.64	0	0	0	0.55	0.75	0.33	0.68	0.48	0.94	5.41667
	31	A-7513	LTL467	7	4	LTL467	Adeno.	0.33	0.51	0	0	0	0.57	0.07	0.48	0.6	0.86	0.5	1.72414
	32	A-7513	LTL467	8	4	LTL467	Adeno.	0.33	0.39	0	0	0	0.61	0.26	0.24	0.48	0.85	0.37	2.5
	35	A-8975	LTL471	3	5	LTL471	Adeno.	0	0.32	0	0	0	0.29	0.31	0.07	0.39	0.81	0.94	2.04167
	36	A-8975	LTL471	4	5	LTL471	Adeno.	0	0.34	0	0	0	0.44	0.49	0.09	0.44	0.93	0.93	4.69231
	37	A-8238	LTL484	5	5	LTL484	Adeno.	0.25	0.2	0	0	0	0.42	0.56	0.55	0.63	0.82	x	#VALUE!
	38	A-8238	LTL484	6	5	LTL484	Adeno.	0.25	0.18	0	0	0	0.56	0.52	0.65	0.68	0.97	x	#VALUE!
	41	A-8722	LTL508	1	6	LTL508	Adeno.	0.12	0.74	0.06	0	0	0.5	0.45	0.06	0.47	0.91	0.53	0.384615
	42	A-8722	LTL508	2	6	LTL508	Adeno.	0.06	0.72	0.05	0	0	0.43	0.47	0.08	0.53	0.75	0.72	0.555556
	43	A-8768	LTL517	3	6	LTL517	Adeno.	x	0.26	0.45	0	0	0.14	0.38	0.25	0.46	x	x	#VALUE!
	44	A-8768	LTL517	4	6	LTL517	Adeno.	0.43	0.51	0.37	0	0	0.35	0.39	0.18	0.47	0.79	0.95	4.71429
	45	A-9323	LTL539	5	6	LTL539	Adeno.	0.53	0.74	0	0	0	0.37	0.02	0.3	0.54	0.99	0.95	3.35
	46	A-9323	LTL539	6	6	LTL539	Adeno.	0.61	0.68	0	0	0	0.37	0.03	0.48	0.61	1	0.98	2.04
	51	A-9001	LTL556	3	7	LTL573	Adeno.	0.07	0.31	0.43	0	0	0.44	0.65	0.58	0.65	1	x	2.96296
	52	A-9001	LTL556	4	7	LTL573	Adeno.	0.14	0.27	0.43	0	0	0.3	0.59	0.49	0.6	0.91	0.93	2.96154
	53	A-9199	LTL573	5	7	LTL573	Adeno.	0.62	0.69	0	0	0	0.41	0.25	0.45	0.48	0.99	0.69	1.91176
	54	A-9199	LTL573	6	7	LTL573	Adeno.	0.6	0.66	0	0	0	0.47	0.14	0.38	0.44	0.96	0.74	1.90625
	55	A-9199	LTL573	7	7	LTL573	Adeno.	0.63	0.66	0	0	0	0.42	0.15	0.43	0.47	0.95	0.76	1.13514
	56	A-9199	LTL573	8	7	LTL573	Adeno.	0.63	0.58	0	0	0	0.37	0.17	0.57	0.67	0.87	x	0.580645
	3	A-9115	LTL310R	3	1	LTL310R	CRPC	0.07	0.45	0	0	0	0.31	0.3	0.27	0.58	0.97	0.72	1.35294
	4	A-9115	LTL310R	4	1	LTL310R	CRPC	0.07	0.44	0	0	0	0.35	0.25	0.35	0.6	0.98	0.81	0.944444
	7	A-7124	LTL311R	7	1	LTL311R	CRPC	0.07	0.64	0	0	0	0.42	0.42	0.5	0.67	0.98	0.6	9.11111
	8	A-7124	LTL311R	8	1	LTL311R	CRPC	0.07	0.69	0	0	0	0.14	0.05	0.59	0.67	0.98	0.93	5.3125
	9	A-7593	LTL313BR	1	2	LTL313BR	CRPC	0.12	0.47	0.03	0	0	0.49	0.69	0.35	0.59	0.98	0.96	#VALUE!
	10	A-7593	LTL313BR	2	2	LTL313BR	CRPC	0.1	0.54	0.02	0	0	0.5	0.54	0.36	0.63	0.95	0.94	7.83333
	15	A-8223	LTL313HR	7	2	LTL313HR	CRPC	0	0.2	0.25	0	0	0.4	0.62	0.67	0.74	0.95	0.25	1.24194
	16	A-8223	LTL313HR	8	2	LTL313HR	CRPC	0	0.2	0.58	0	0	0.36	0.76	0.61	0.73	0.98	0.64	1.11268
	29	A-7665	LTL418R	5	4	LTL418R	CRPC	0.51	0.66	0.03	0	0	0.14	0.73	0.34	0.58	0.98	0.61	1.53191
	30	A-7665	LTL418R	6	4	LTL418R	CRPC	0.53	0.65	0.03	0	0	0.23	0.65	0.33	0.59	0.98	0.91	4.73333
	33	A-8906	LTL467R	1	5	LTL467R	CRPC	0.47	0.67	0.16	0	0	0.06	0	0.4	0.64	0.82	0.9	#VALUE!
	34	A-8906	LTL467R	2	5	LTL467R	CRPC	0.28	0.43	0.32	0	0	0.12	0	0.16	0.26	0.74	0.77	2.64286
	39	A-8946	LTL484R	7	5	LTL484R	CRPC	0.27	0.51	0	0	0	0.43	0.61	0.35	0.61	0.74	0.75	4
	40	A-8946	LTL484R	8	5	LTL484R	CRPC	0.36	0.56	0	0	0	0.65	0.59	0.36	0.59	0.89	0.82	#VALUE!
	49	A-9001	LTL556	1	7	LTL556	CRPC	0.1	0.39	0.45	0	0	0.44	0.61	0.55	0.61	1	1	1.27419
	50	A-9001	LTL556	2	7	LTL556	CRPC	0.09	0.32	0.47	0	0	0.49	0.62	0.56	0.66	0.95	0.98	1.24658
	19	A-6164	LTL331R	3	3	LTL331R	NEPC	0.01	0.07	0.67	0	0.66	0	0	0.17	0.28	0.63	0.91	7
	20	A-6164	LTL331R	4	3	LTL331R	NEPC	0	0.14	0.62	0	0.59	0	0	0.2	0.35	0.79	0.95	6.11111
	21	A-5612	LTL352	5	3	LTL352	NEPC	0	0.06	0.66	0.74	0.67	0	0	0.09	0.11	0.87	0.88	1.15686
	22	A-5612	LTL352	6	3	LTL352	NEPC	0	0.02	0.75	0.78	0.79	0	0	0.02	0.03	0.84	0.69	1
	23	A-5858	LTL370	7	3	LTL370	NEPC	0.12	0.34	0.49	0.4	0.42	0	0	0.17	0.35	0.8	0.99	1.73469
	24	A-5858	LTL370	8	3	LTL370	NEPC	0.1	0.37	0.57	0.52	0.58	0	0	0.28	0.32	0.73	x	2.96552
	47	A-7955	LTL545	7	6	LTL545	NEPC	0.34	x	0.47	0.56	x	0	0.02	0.41	0.51	x	x	#VALUE!
	48	A-7955	LTL545	8	6	LTL545	NEPC	0.34	0.64	0.73	0.47	0.84	0	0	0.54	0.53	1	x	#VALUE!

## Sheet: PDX TMA Stas and Graphs
	AR	Adenocarcinoma	CRPC	NEPC								SDHA	Adenocarcinoma	CRPC	NEPC									CgA	Adenocarcinoma	CRPC	NEPC
	Number of values	32	16	8								Number of values	32	16	8									Number of values	32	16	8								p-CAMKK2	Adenocarcinoma	CRPC	NEPC
																																			Number of values	29	13	6
	Minimum	0.14	0.06	0								Minimum	0.06	0.16	0.02									Minimum	0	0	0
	25% Percentile	0.3725	0.1625	0								25% Percentile	0.3	0.3425	0.11									25% Percentile	0	0	0.1								Minimum	0.3846	0.9444	1
	Median	0.445	0.38	0								Median	0.38	0.36	0.185									Median	0	0	0.495								25% Percentile	1.909	1.244	1.118
	75% Percentile	0.5075	0.4775	0								75% Percentile	0.5125	0.5575	0.3775									75% Percentile	0	0	0.695								Median	2.962	1.532	2.35
	Maximum	0.62	0.65	0								Maximum	0.65	0.67	0.54									Maximum	0	0	0.78								75% Percentile	4.464	5.023	6.333
																																			Maximum	17.8	9.111	7
	Mean	0.445	0.3456	0								Mean	0.3788	0.4219	0.235									Mean	0	0	0.4338
	Std. Deviation	0.1028	0.1663	0								Std. Deviation	0.1649	0.1408	0.1701									Std. Deviation	0	0	0.2966								Mean	3.831	3.257	3.328
	Std. Error of Mean	0.01817	0.04156	0								Std. Error of Mean	0.02915	0.03519	0.06015									Std. Error of Mean	0	0	0.1049								Std. Deviation	3.804	2.756	2.609
																																			Std. Error of Mean	0.7063	0.7643	1.065
	Lower 95% CI of mean	0.4079	0.257	0								Lower 95% CI of mean	0.3193	0.3469	0.09277									Lower 95% CI of mean	0	0	0.1858
	Upper 95% CI of mean	0.4821	0.4342	0								Upper 95% CI of mean	0.4382	0.4969	0.3772									Upper 95% CI of mean	0	0	0.6817								Lower 95% CI of mean	2.384	1.591	0.5901
																																			Upper 95% CI of mean	5.278	4.922	6.066
	Sum	14.24	5.53	0								Sum	12.12	6.75	1.88									Sum	0	0	3.47
																																			Sum	111.1	42.34	19.97
	PSA	Adenocarcinoma	CRPC	NEPC								SDHB	Adenocarcinoma	CRPC	NEPC									CD56	Adenocarcinoma	CRPC	NEPC
	Number of values	32	16	8								Number of values	32	16	8									Number of values	32	16	7
	Minimum	0.02	0	0								Minimum	0.39	0.26	0.03									Minimum	0	0	0.42
	25% Percentile	0.19	0.2625	0								25% Percentile	0.47	0.59	0.1525									25% Percentile	0	0	0.58
	Median	0.425	0.6	0								Median	0.6	0.61	0.335									Median	0	0	0.66
	75% Percentile	0.555	0.6425	0								75% Percentile	0.6575	0.6675	0.47									75% Percentile	0	0	0.79
	Maximum	0.75	0.76	0.02								Maximum	0.7	0.74	0.53									Maximum	0	0	0.84
	Mean	0.3897	0.465	0.0025								Mean	0.5653	0.6094	0.31									Mean	0	0	0.65
	Std. Deviation	0.2052	0.2625	0.007071								Std. Deviation	0.09896	0.1058	0.1736									Std. Deviation	0	0	0.14
	Std. Error of Mean	0.03628	0.06563	0.0025								Std. Error of Mean	0.01749	0.02645	0.06138									Std. Error of Mean	0	0	0.05292
	Lower 95% CI of mean	0.3157	0.3251	-0.003412								Lower 95% CI of mean	0.5296	0.553	0.1649									Lower 95% CI of mean	0	0	0.5205
	Upper 95% CI of mean	0.4637	0.6049	0.008412								Upper 95% CI of mean	0.601	0.6658	0.4551									Upper 95% CI of mean	0	0	0.7795
	Sum	12.47	7.44	0.02								Sum	18.09	9.75	2.48									Sum	0	0	4.55
	HSP27	Adenocarcinoma	CRPC	NEPC								p-P38	Adenocarcinoma	CRPC	NEPC									SYP	Adenocarcinoma	CRPC	NEPC
	Number of values	31	16	8								Number of values	31	16	7									Number of values	32	16	8
	Minimum	0	0	0								Minimum	0.42	0.74	0.63									Minimum	0	0	0.47
	25% Percentile	0	0.07	0								25% Percentile	0.82	0.905	0.73									25% Percentile	0	0	0.51
	Median	0.15	0.1	0.055								Median	0.94	0.975	0.8									Median	0	0.03	0.64
	75% Percentile	0.33	0.34	0.285								75% Percentile	0.99	0.98	0.87									75% Percentile	0.0375	0.3025	0.715
	Maximum	0.63	0.53	0.34								Maximum	1	1	1									Maximum	0.45	0.58	0.75
	Mean	0.2252	0.1944	0.1138								Mean	0.8671	0.9294	0.8086									Mean	0.06156	0.1463	0.62
	Std. Deviation	0.2213	0.1826	0.1474								Std. Deviation	0.177	0.08606	0.1154									Std. Deviation	0.1403	0.2019	0.1035
	Std. Error of Mean	0.03974	0.04566	0.05213								Std. Error of Mean	0.03179	0.02151	0.04361									Std. Error of Mean	0.02481	0.05046	0.0366
	Lower 95% CI of mean	0.144	0.09705	-0.00952								Lower 95% CI of mean	0.8022	0.8835	0.7019									Lower 95% CI of mean	0.01097	0.03869	0.5335
	Upper 95% CI of mean	0.3063	0.2917	0.237								Upper 95% CI of mean	0.932	0.9752	0.9153									Upper 95% CI of mean	0.1122	0.2538	0.7065
	Sum	6.98	3.11	0.91								Sum	26.88	14.87	5.66									Sum	1.97	2.34	4.96
												p-AMPK	Adenocarcinoma	CRPC	NEPC
	p-HSP27	Adenocarcinoma	CRPC	NEPC								Number of values	27	16	5
	Number of values	32	16	7
												Minimum	0.32	0.25	0.69
	Minimum	0.13	0.2	0.02								25% Percentile	0.66	0.66	0.785
	25% Percentile	0.3125	0.4	0.06								Median	0.8	0.815	0.91
	Median	0.535	0.49	0.14								75% Percentile	0.94	0.9375	0.97
	75% Percentile	0.655	0.6475	0.37								Maximum	0.99	1	0.99
	Maximum	0.74	0.69	0.64
												Mean	0.7633	0.7869	0.884
	Mean	0.4841	0.4888	0.2343								Std. Deviation	0.2016	0.1947	0.1161
	Std. Deviation	0.1931	0.1576	0.226								Std. Error of Mean	0.03881	0.04866	0.05192
	Std. Error of Mean	0.03413	0.03939	0.08541
												Lower 95% CI of mean	0.6836	0.6832	0.7398
	Lower 95% CI of mean	0.4145	0.4048	0.0253								Upper 95% CI of mean	0.8431	0.8906	1.028
	Upper 95% CI of mean	0.5537	0.5727	0.4433
												Sum	20.61	12.59	4.42
	Sum	15.49	7.82	1.64

## Sheet: PDX TMA Significance
	p-HSP27										SDHA										p-AMPK
	Number of families	1									Number of families	1									Number of families	1
	Number of comparisons per family	3									Number of comparisons per family	3									Number of comparisons per family	3
	Alpha	0.05									Alpha	0.05									Alpha	0.05
	Tukey's multiple comparisons test	Mean Diff.	95% CI of diff.	Significant?	Summary						Tukey's multiple comparisons test	Mean Diff.	95% CI of diff.	Significant?	Summary						Tukey's multiple comparisons test	Mean Diff.	95% CI of diff.	Significant?	Summary
	Adenocarcinoma vs. CRPC	-0.004687	-0.1434 to 0.1340	No	ns		A-B				Adenocarcinoma vs. CRPC	-0.04313	-0.1606 to 0.07440	No	ns		A-B				Adenocarcinoma vs. CRPC	-0.02354	-0.1713 to 0.1242	No	ns		A-B
	Adenocarcinoma vs. NEPC	0.2498	0.06071 to 0.4388	Yes	**		A-C				Adenocarcinoma vs. NEPC	0.1438	-0.007974 to 0.2955	No	ns		A-C				Adenocarcinoma vs. NEPC	-0.1207	-0.3486 to 0.1073	No	ns		A-C
	CRPC vs. NEPC	0.2545	0.04913 to 0.4598	Yes	*		B-C				CRPC vs. NEPC	0.1869	0.02067 to 0.3531	Yes	*		B-C				CRPC vs. NEPC	-0.09713	-0.3370 to 0.1428	No	ns		B-C
	Test details	Mean 1	Mean 2	Mean Diff.	SE of diff.	n1	n2	q	DF		Test details	Mean 1	Mean 2	Mean Diff.	SE of diff.	n1	n2	q	DF		Test details	Mean 1	Mean 2	Mean Diff.	SE of diff.	n1	n2	q	DF
	Adenocarcinoma vs. CRPC	0.4841	0.4888	-0.004687	0.0575	32	16	0.1153	52		Adenocarcinoma vs. CRPC	0.3788	0.4219	-0.04313	0.04874	32	16	1.251	53		Adenocarcinoma vs. CRPC	0.7633	0.7869	-0.02354	0.06095	27	16	0.5462	45
	Adenocarcinoma vs. NEPC	0.4841	0.2343	0.2498	0.07836	32	7	4.508	52		Adenocarcinoma vs. NEPC	0.3788	0.235	0.1438	0.06292	32	8	3.231	53		Adenocarcinoma vs. NEPC	0.7633	0.884	-0.1207	0.09406	27	5	1.814	45
	CRPC vs. NEPC	0.4888	0.2343	0.2545	0.08511	16	7	4.228	52		CRPC vs. NEPC	0.4219	0.235	0.1869	0.06893	16	8	3.834	53		CRPC vs. NEPC	0.7869	0.884	-0.09713	0.09898	16	5	1.388	45
	AR										p-CAMKK2										p-P38
	Number of families	1									Number of families	1									Number of families	1
	Number of comparisons per family	3									Number of comparisons per family	3									Number of comparisons per family	3
	Alpha	0.05									Alpha	0.05									Alpha	0.05
	Tukey's multiple comparisons test	Mean Diff.	95% CI of diff.	Significant?	Summary						Tukey's multiple comparisons test	Mean Diff.	95% CI of diff.	Significant?	Summary						Tukey's multiple comparisons test	Mean Diff.	95% CI of diff.	Significant?	Summary
	Adenocarcinoma vs. CRPC	0.09938	0.01202 to 0.1867	Yes	*		A-B				Adenocarcinoma vs. CRPC	0.5743	-2.203 to 3.351	No	ns		A-B				Adenocarcinoma vs. CRPC	-0.06228	-0.1729 to 0.04838	No	ns		A-B
	Adenocarcinoma vs. NEPC	0.445	0.3322 to 0.5578	Yes	****		A-C				Adenocarcinoma vs. NEPC	0.503	-3.228 to 4.234	No	ns		A-C				Adenocarcinoma vs. NEPC	0.05853	-0.09191 to 0.2090	No	ns		A-C
	CRPC vs. NEPC	0.3456	0.2221 to 0.4692	Yes	****		B-C				CRPC vs. NEPC	-0.07128	-4.177 to 4.035	No	ns		B-C				CRPC vs. NEPC	0.1208	-0.04210 to 0.2837	No	ns		B-C
	Test details	Mean 1	Mean 2	Mean Diff.	SE of diff.	n1	n2	q	DF		Test details	Mean 1	Mean 2	Mean Diff.	SE of diff.	n1	n2	q	DF		Test details	Mean 1	Mean 2	Mean Diff.	SE of diff.	n1	n2	q	DF
	Adenocarcinoma vs. CRPC	0.445	0.3456	0.09938	0.03623	32	16	3.879	53		Adenocarcinoma vs. CRPC	3.831	3.257	0.5743	1.146	29	13	0.7089	45		Adenocarcinoma vs. CRPC	0.8671	0.9294	-0.06228	0.04584	31	16	1.921	51
	Adenocarcinoma vs. NEPC	0.445	0	0.445	0.04677	32	8	13.46	53		Adenocarcinoma vs. NEPC	3.831	3.328	0.503	1.54	29	6	0.4621	45		Adenocarcinoma vs. NEPC	0.8671	0.8086	0.05853	0.06232	31	7	1.328	51
	CRPC vs. NEPC	0.3456	0	0.3456	0.05123	16	8	9.54	53		CRPC vs. NEPC	3.257	3.328	-0.07128	1.694	13	6	0.0595	45		CRPC vs. NEPC	0.9294	0.8086	0.1208	0.06748	16	7	2.532	51
