# Supplementary material for: Androgen receptor (AR) antagonism triggers acute succinate‐mediated adaptive responses to reactivate AR signaling
Source: EMBO Mol Med. 2021 Mar 11;13(5):e13427. doi: 10.15252/emmm.202013427 (PMC8103094; doi:10.15252/emmm.202013427)
Supplement: Supplementary file 7 — Source Data for Figure 4 [file EMMM-13-e13427-s005.zip]

Archive with 9 entries (8 files):
- Source_file_Figure_4C.pdf
- Source_file_for_4E.pdf
- Source_file_for_figure_4D.pdf
- Source_file_for_figure_4F.pdf
- __MACOSX/
- __MACOSX/._Source_file_Figure_4C.pdf
- __MACOSX/._Source_file_for_4E.pdf
- __MACOSX/._Source_file_for_figure_4D.pdf
- __MACOSX/._Source_file_for_figure_4F.pdf
