# Supplementary material for: Androgen receptor (AR) antagonism triggers acute succinate‐mediated adaptive responses to reactivate AR signaling
Source: EMBO Mol Med. 2021 Mar 11;13(5):e13427. doi: 10.15252/emmm.202013427 (PMC8103094; doi:10.15252/emmm.202013427)
Supplement: Supplementary file 8 — Source Data for Figure 5 [file EMMM-13-e13427-s007.xlsx]

## Sheet: Statistics
	SDHA	Untreated	NHT Treated	CRPC										AR	Untreated	NHT Treated	CRPC
	Number of values	132	221	57										Number of values	138	224	54
	Minimum	0	0.036	0.002										Minimum	0	0	0.003
	25% Percentile	0.3833	0.233	0.532										25% Percentile	0.1535	0.0745	0.3258
	Median	0.5265	0.336	0.709										Median	0.306	0.15	0.7075
	75% Percentile	0.6198	0.467	0.826										75% Percentile	0.4903	0.3068	0.8825
	Maximum	0.924	0.894	0.949										Maximum	0.967	0.997	0.994
	Mean	0.4912	0.3636	0.6353										Mean	0.3313	0.2317	0.5924
	Std. Deviation	0.1913	0.1834	0.2506										Std. Deviation	0.2394	0.2317	0.3298
	Std. Error of Mean	0.01665	0.01234	0.03319										Std. Error of Mean	0.02038	0.01548	0.04488
	Lower 95% CI of mean	0.4582	0.3393	0.5688										Lower 95% CI of mean	0.291	0.2012	0.5023
	Upper 95% CI of mean	0.5241	0.3879	0.7017										Upper 95% CI of mean	0.3716	0.2622	0.6824
	Sum	64.83	80.36	36.21										Sum	45.72	51.9	31.99
	SDHA One Way ANOVA													AR One Way ANOVA
	Number of families	1												Number of families	1
	Number of comparisons per family	3												Number of comparisons per family	3
	Alpha	0.05												Alpha	0.05
	Tukey's multiple comparisons test	Mean Diff.	95% CI of diff.	Significant?	Summary									Tukey's multiple comparisons test	Mean Diff.	95% CI of diff.	Significant?	Summary
	Untreated vs. NHT Treated	0.1275	0.07668 to 0.1784	Yes	****		A-B							Untreated vs. NHT Treated	0.09964	0.03628 to 0.1630	Yes	***		A-B
	Untreated vs. CRPC	-0.1441	-0.2174 to -0.07087	Yes	****		A-C							Untreated vs. CRPC	-0.261	-0.3550 to -0.1670	Yes	****		A-C
	NHT Treated vs. CRPC	-0.2716	-0.3403 to -0.2030	Yes	****		B-C							NHT Treated vs. CRPC	-0.3607	-0.4494 to -0.2719	Yes	****		B-C
	Test details	Mean 1	Mean 2	Mean Diff.	SE of diff.	n1	n2	q	DF					Test details	Mean 1	Mean 2	Mean Diff.	SE of diff.	n1	n2	q	DF
	Untreated vs. NHT Treated	0.4912	0.3636	0.1275	0.02161	132	221	8.344	407					Untreated vs. NHT Treated	0.3313	0.2317	0.09964	0.02694	138	224	5.231	413
	Untreated vs. CRPC	0.4912	0.6353	-0.1441	0.03114	132	57	6.545	407					Untreated vs. CRPC	0.3313	0.5924	-0.261	0.03996	138	54	9.239	413
	NHT Treated vs. CRPC	0.3636	0.6353	-0.2716	0.02919	221	57	13.16	407					NHT Treated vs. CRPC	0.2317	0.5924	-0.3607	0.03774	224	54	13.52	413
	p-HSP27	Untreated	NHT Treated	CRPC										p-AMPK	Untreated	NHT Treated	CRPC
	Number of values	142	242	57										Number of values	128	203	52
	Minimum	0	0	0										Minimum	0	0.022	0
	25% Percentile	0.0885	0.186	0.2215										25% Percentile	0.1058	0.426	0.5823
	Median	0.2145	0.387	0.641										Median	0.4925	0.568	0.808
	75% Percentile	0.4175	0.617	0.904										75% Percentile	0.7223	0.783	0.9373
	Maximum	0.961	0.97	0.999										Maximum	0.985	0.999	0.992
	Mean	0.2837	0.4092	0.5669										Mean	0.4525	0.5779	0.7042
	Std. Deviation	0.2497	0.2701	0.349										Std. Deviation	0.3047	0.2404	0.3152
	Std. Error of Mean	0.02096	0.01736	0.04623										Std. Error of Mean	0.02693	0.01687	0.04371
	Lower 95% CI of mean	0.2422	0.375	0.4743										Lower 95% CI of mean	0.3992	0.5446	0.6165
	Upper 95% CI of mean	0.3251	0.4434	0.6596										Upper 95% CI of mean	0.5058	0.6111	0.792
	Sum	40.28	99.03	32.32										Sum	57.92	117.3	36.62
	p-HSP27/ One Way ANOVA													p-AMPK/ One Way ANOVA
	Number of families	1												Number of families	1
	Number of comparisons per family	3												Number of comparisons per family	3
	Alpha	0.05												Alpha	0.05
	Tukey's multiple comparisons test	Mean Diff.	95% CI of diff.	Significant?	Summary									Tukey's multiple comparisons test	Mean Diff.	95% CI of diff.	Significant?	Summary
	Untreated vs. NHT Treated	-0.1256	-0.1940 to -0.05712	Yes	****		A-B							Untreated vs. NHT Treated	-0.1254	-0.1982 to -0.05263	Yes	***		A-B
	Untreated vs. CRPC	-0.2833	-0.3848 to -0.1818	Yes	****		A-C							Untreated vs. CRPC	-0.2517	-0.3578 to -0.1457	Yes	****		A-C
	NHT Treated vs. CRPC	-0.1577	-0.2530 to -0.06241	Yes	***		B-C							NHT Treated vs. CRPC	-0.1263	-0.2266 to -0.02614	Yes	**		B-C
	Test details	Mean 1	Mean 2	Mean Diff.	SE of diff.	n1	n2	q	DF					Test details	Mean 1	Mean 2	Mean Diff.	SE of diff.	n1	n2	q	DF
	Untreated vs. NHT Treated	0.2837	0.4092	-0.1256	0.0291	142	242	6.101	438					Untreated vs. NHT Treated	0.4525	0.5779	-0.1254	0.03093	128	203	5.734	380
	Untreated vs. CRPC	0.2837	0.5669	-0.2833	0.04317	142	57	9.281	438					Untreated vs. CRPC	0.4525	0.7042	-0.2517	0.04506	128	52	7.901	380
	NHT Treated vs. CRPC	0.4092	0.5669	-0.1577	0.04053	242	57	5.503	438					NHT Treated vs. CRPC	0.5779	0.7042	-0.1263	0.04259	203	52	4.196	380
	p-CAMKK2	Untreated	NHT Treated	CRPC										p-P38	Untreated	NHT Treated	CRPC
	Number of values	117	175	49										Number of values	134	238	48
	Minimum	0	0	5e-05										Minimum	0	0	0
	25% Percentile	0.000435	0.00419	0.005885										25% Percentile	0.324	0.4368	0.561
	Median	0.00327	0.01565	0.02577										Median	0.489	0.5805	0.8015
	75% Percentile	0.009555	0.04141	0.05145										75% Percentile	0.679	0.7105	0.9265
	Maximum	0.205	0.65	0.8192										Maximum	0.991	0.984	1
	Mean	0.01127	0.04722	0.06702										Mean	0.4918	0.5405	0.715
	Std. Deviation	0.0274	0.08965	0.1485										Std. Deviation	0.2545	0.2605	0.2603
	Std. Error of Mean	0.002533	0.006777	0.02122										Std. Error of Mean	0.02199	0.01689	0.03757
	Lower 95% CI of mean	0.006256	0.03384	0.02436										Lower 95% CI of mean	0.4483	0.5073	0.6394
	Upper 95% CI of mean	0.01629	0.06059	0.1097										Upper 95% CI of mean	0.5353	0.5738	0.7905
	Sum	1.319	8.263	3.284										Sum	65.91	128.6	34.32
	p-CAMKK2 / One Way ANOVA													p-P38 One Way ANOVA
	Number of families	1												Number of families	1
	Number of comparisons per family	3												Number of comparisons per family	3
	Alpha	0.05												Alpha	0.05
	Tukey's multiple comparisons test	Mean Diff.	95% CI of diff.	Significant?	Summary									Tukey's multiple comparisons test	Mean Diff.	95% CI of diff.	Significant?	Summary
	Untreated vs. NHT Treated	-0.03594	-0.06034 to -0.01155	Yes	**		A-B							Untreated vs. NHT Treated	-0.0487	-0.1144 to 0.01700	No	ns		A-B
	Untreated vs. CRPC	-0.05575	-0.09051 to -0.02099	Yes	***		A-C							Untreated vs. CRPC	-0.2231	-0.3255 to -0.1208	Yes	****		A-C
	NHT Treated vs. CRPC	-0.0198	-0.05282 to 0.01321	No	ns		B-C							NHT Treated vs. CRPC	-0.1744	-0.2707 to -0.07819	Yes	****		B-C
	Test details	Mean 1	Mean 2	Mean Diff.	SE of diff.	n1	n2	q	DF					Test details	Mean 1	Mean 2	Mean Diff.	SE of diff.	n1	n2	q	DF
	Untreated vs. NHT Treated	0.01127	0.04722	-0.03594	0.01036	117	175	4.906	338					Untreated vs. NHT Treated	0.4918	0.5405	-0.0487	0.02793	134	238	2.466	417
	Untreated vs. CRPC	0.01127	0.06702	-0.05575	0.01476	117	49	5.34	338					Untreated vs. CRPC	0.4918	0.715	-0.2231	0.0435	134	48	7.254	417
	NHT Treated vs. CRPC	0.04722	0.06702	-0.0198	0.01402	175	49	1.997	338					NHT Treated vs. CRPC	0.5405	0.715	-0.1744	0.04092	238	48	6.029	417

## Sheet: Digital  Score 
	Block Reference	Row Number	Column Number	ID	Gleason Group in the core	No TR=0, NHT=1	SDHA	AR	P-HSP27	p-AMPK	p-CAMKK2	p-P38
1	NHT 2017 1	0	1	1252	4	0	0.655659	0.199896	0.35142	0.470912	0.131293	0.652281
2	NHT 2017 1	0	2	1252	4	0	0.458525	0.256744	0.334734	0.533875	0.0472326	0.682501
3	NHT 2017 1	0	3	1997	1	0	0.379601	0.235557	x	x	x	x
4	NHT 2017 1	0	4	1997	1	0	0.125827	0.000590598	0.292431	x	x	0.682398
5	NHT 2017 1	0	5	1970	1	0	0.46788	4.47527e-05	0.0691661	0.0225335	0.000376903	0.270573
6	NHT 2017 1	0	6	1970	1	0	0.409724	0.00409939	0.107953	0.247026	0.000420649	0.554079
7	NHT 2017 1	0	7	2006	1	0	x	x	0.000125818	x	x	x
8	NHT 2017 1	0	8	2006	1	0	0.657218	0.164989	0.177065	0.101828	x	x
9	NHT 2017 1	0	9	2097	1	0	0.472446	x	0.177256	x	x	x
10	NHT 2017 1	0	10	2097	1	0	0.540499	x	0.209792	x	x	x
11	NHT 2017 1	0	11	2171	4	0	0.31783	0	0.0381639	0.00106908	0.000447066	0.350073
12	NHT 2017 1	0	12	2171	4	0	0.25692	0	0.0137386	0.00121906	0.000104959	0.307257
13	NHT 2017 1	0	13	2246	1	0	0.335425	0.06577	0.117984	0.0573547	0.00129823	0.718381
14	NHT 2017 1	0	14	2246	1	0	0.595059	0.286331	0.034327	0.049174	0	0.636856
15	NHT 2017 1	0	15	2252	2	0	0.389256	0.280487	0.145734	0.279502	0.00486909	0.598621
16	NHT 2017 1	0	16	2252	2	0	0.514493	0.439314	0.416467	0.445817	0.00849943	0.917116
17	NHT 2017 1	1	1	5398	2	0	0.557912	0.322333	0.0743432	0.327865	0.0401627	0.86373
18	NHT 2017 1	1	2	5398	2	0	0.502359	0.360973	0.0955676	0.544425	0.00799628	0.759522
19	NHT 2017 1	1	3	2386	1	0	x	x	x	x	x	x
20	NHT 2017 1	1	4	2386	2	0	0.237192	0.100337	0.0989503	0.861156	x	x
21	NHT 2017 1	1	5	2611	1	0	0.580768	x	0.118397	x	x	0.588187
22	NHT 2017 1	1	6	2611	b	0	x	x	0.0014171	x	x	x
23	NHT 2017 1	1	7	2621	b	0	x	x	x	x	x	x
24	NHT 2017 1	1	8	2621	1	0	0.211443	0.245946	0.272284	0.5446	0	0.857471
25	NHT 2017 1	1	9	2738	2	0	0.570407	0.285775	0.0488874	0.116611	0.00870184	0.495414
26	NHT 2017 1	1	10	2738	2	0	0.55794	0.331999	0.0996922	0.347629	0.00633054	0.477323
27	NHT 2017 1	1	11	2706	3	0	0.57058	0.0387648	0.0873073	0.405472	0.000491971	0.478898
28	NHT 2017 1	1	12	2706	3	0	0.459885	0.00878594	0.185495	0.592037	0.000424488	0.799741
29	NHT 2017 1	1	13	3091	1	0	0.531391	0.161309	0.229668	0.18062	x	0.805916
30	NHT 2017 1	1	14	3091	b	0	x	x	x	x	x	x
31	NHT 2017 1	1	15	3051	1	0	0.587652	0.316591	0.681255	0.758619	0.011357	0.985992
32	NHT 2017 1	1	16	3051	3	0	0.604671	0.442004	0.531889	0.946142	0.00621658	0.973481
33	NHT 2017 1	2	1	1090	x	1	0.159447	0.112811	0.119643	0.779912	0.00263546	0.821885
34	NHT 2017 1	2	2	1090	x	1	0.18911	0.0694742	0.124649	0.780021	0.00262967	0.61042
37	NHT 2017 1	2	5	2776	CRPC	CRPC	x	x	x	x	x	x
38	NHT 2017 1	2	6	2776	CRPC	CRPC	0.144707	x	x	x	x	x
41	NHT 2017 1	2	9	1334	x	1	x	x	x	x	x	x
42	NHT 2017 1	2	10	1334	x	1	0.363739	0.28832	0.597722	0.915995	0.245254	0.731092
43	NHT 2017 1	2	11	1381	x	1	0.326388	0.0445453	0.182304	0.887541	0.000846907	0.599141
44	NHT 2017 1	2	12	1381	x	1	0.415764	0.103567	0.0750242	0.734306	0.00423603	0.485046
45	NHT 2017 1	2	13	1379	x	1	0.134044	0.12234	0.301285	0.129913	0.0116376	0.480098
46	NHT 2017 1	2	14	1379	x	1	0.150068	0.109902	0.234258	0.194694	0	0.497561
47	NHT 2017 1	2	15	1382	x	1	0.305775	0.201285	0.616143	0.61636	0.0326266	0.693507
48	NHT 2017 1	2	16	1382	x	1	0.138606	x	0.00297089	0.0684244	x	x
49	NHT 2017 1	3	1	1441	x	1	0.0873676	0.135598	0.415853	0.212307	0.00176374	0.719899
50	NHT 2017 1	3	2	1441	x	1	x	x	0.267913	x	x	x
51	NHT 2017 1	3	3	1458	x	1	x	0.178402	0.525436	x	0.0723463	0.850139
52	NHT 2017 1	3	4	1458	x	1	0.287101	0.124725	0.852573	0.463611	0.183904	0.392204
53	NHT 2017 1	3	5	1473	x	1	0.393843	0.108488	0.268347	0.499377	0.00591954	0.511616
54	NHT 2017 1	3	6	1473	x	1	0.493577	0.119669	0.284373	0.511028	0.0115699	0.55404
57	NHT 2017 1	3	9	1483	x	1	0.269655	0.527549	0.592791	0.402764	0.120537	0.644477
58	NHT 2017 1	3	10	1483	x	1	0.264868	0.354332	0.451169	0.973118	0.355531	0.697359
59	NHT 2017 1	3	11	1485	x	1	0.230065	0.0391623	0.366055	0.105391	0.020169	0.451635
60	NHT 2017 1	3	12	1485	x	1	0.241541	0.156213	0.394518	0.320391	0.018624	0.610799
63	NHT 2017 1	3	15	1420	b	1	0.289003	0.0895566	0.712535	0.322865	x	0.706831
65	NHT 2017 1	4	1	1500	x	1	0.312632	0.034843	0.58093	0.443716	0.0168975	0.545216
66	NHT 2017 1	4	2	1500	x	1	0.352951	0.0888528	0.507895	0.560174	0.198873	0.699825
67	NHT 2017 1	4	3	1528	x	1	0.261137	0.067396	x	x	x	0.366073
68	NHT 2017 1	4	4	1528	x	1	0.480107	0.0889339	0.132485	0.446687	0.0056731	0.573392
73	NHT 2017 1	4	9	1643	x	1	0.0917613	0.000199681	0.406875	x	x	x
74	NHT 2017 1	4	10	1643	x	1	0.319693	0.0742882	x	x	x	x
75	NHT 2017 1	4	11	1625	x	1	0.151893	0.490172	0.100152	0.567734	0.0150834	0.579959
76	NHT 2017 1	4	12	1625	x	1	0.0473316	0.222212	0.227903	0.394179	0.0125974	0.546567
77	NHT 2017 1	4	13	1665	x	1	x	x	0.738838	x	x	x
78	NHT 2017 1	4	14	1665	x	1	0.0849795	0.0424061	0.287817	x	x	0.711929
81	NHT 2017 1	5	1	1695	x	1	0.296242	0.0757524	0.724281	0.489228	0.0178329	0.427964
82	NHT 2017 1	5	2	1695	x	1	0.189689	0.16818	0.232371	0.459654	x	0.432141
85	NHT 2017 1	5	5	1823	x	1	0.265328	0.0446677	0.543995	0.640249	0.0275825	0.844412
86	NHT 2017 1	5	6	1823	x	1	0.215096	0.156056	0.670611	0.453571	0.0484576	0.886739
95	NHT 2017 1	5	15	1864	x	1	x	x	0.00102375	x	x	x
96	NHT 2017 1	5	16	1864	x	1	0.488295	0.132847	0.823057	0.512202	0.018411	0.791816
97	NHT 2017 1	6	1	1870	x	1	0.4935	0.263815	0.414766	0.493689	0.000726904	0.670593
98	NHT 2017 1	6	2	1870	x	1	0.344036	0.0912379	0.366704	0.563905	x	0.471183
101	NHT 2017 1	6	5	1897	x	1	x	x		x	x	x
102	NHT 2017 1	6	6	1897	x	1	0.0938841	0.133967	0.653298	0.342183	x	x
103	NHT 2017 1	6	7	2061	x	1	0.243177	0.0915312	0.815235	0.295077	0.01917	0.641962
104	NHT 2017 1	6	8	2061	x	1	0.169241	0.0888502	0.75626	0.345923	0.0210203	0.842255
105	NHT 2017 1	6	9	2091	x	1	x	x	x	x	x	x
106	NHT 2017 1	6	10	2091	x	1	x	x	x	x	x	x
111	NHT 2017 1	6	15	2058	x	1	0.278365	0.154983	0.476821	0.425633	x	0.670271
112	NHT 2017 1	6	16	2058	x	1	0.247051	0.149592	0.605871	0.431428	0.0177925	0.448033
113	NHT 2017 1	7	1	2057	x	1	0.178789	0.0297754	0.311924	0.295545	x	x
114	NHT 2017 1	7	2	2057	x	1	0.0935984	0.0251668	0.15698	0.715859	0.000749612	0.437404
121	NHT 2017 1	7	9	2242	x	1	0.244819	0.0609387	0.387961	0.464139	x	0.468815
122	NHT 2017 1	7	10	2242	x	1	x	0.165242	x	x	x	x
123	NHT 2017 1	7	11	2125	x	1	x	0	0.000417711	x	x	x
124	NHT 2017 1	7	12	2125	x	1	x	0	0.00378573	x	x	x
125	NHT 2017 1	7	13	2109	x	1	0.32614	0.203765	0.346201	0.382049	x	0.414563
126	NHT 2017 1	7	14	2109	x	1	x	x	0.000219178	x	x	x
127	NHT 2017 1	7	15	2186	x	1	x	x	0.00117944	x	x	x
128	NHT 2017 1	7	16	2186	x	1	0.266724	0.112671	0.729266	0.449807	x	0.469331
137	NHT 2017 1	8	9	2346	x	1	0.188161	0.0124155	0.268523	0.0690419	0.000679488	0.311441
138	NHT 2017 1	8	10	2346	x	1	0.234114	0.0535206	0.179611	0.120852	0.000920701	0.30894
139	NHT 2017 1	8	11	2357	x	1	0.31497	0.142701	0.484324	0.21704	0.00946897	0.656871
140	NHT 2017 1	8	12	2357	x	1	0.353023	0.099069	0.747359	0.416233	0.0278807	0.736504
143	NHT 2017 1	8	15	2475	x	1	x	0.00543478	0.004111	x	x	x
144	NHT 2017 1	8	16	2475	x	1	x	0.0471309	0.654608	x	x	x
145	NHT 2017 1	9	1	2372	x	1	0.319132	0.318068	0.897878	0.669622	x	x
146	NHT 2017 1	9	2	2372	x	1	x	x	0.00192957	x	x	x
151	NHT 2017 1	9	7	2564	x	1	0.561337	0.144641	0.435611	0.574415	0.0101161	0.614491
152	NHT 2017 1	9	8	2564	x	1	0.333098	0.0728521	0.685302	0.595571	0.0416142	0.578914
159	NHT 2017 1	9	15	2466	x	1	0.426274	0.143241	0.461116	0.94582	0.00131818	0.683346
160	NHT 2017 1	9	16	2466	x	1	0.611741	0.193738	0.546673	0.621242	0.000344785	0.668295
162	NHT 2017 2	0	1	3073	2	0	0.362421	0.162119	0.0763753	0.747767	0.0106701	0.325753
163	NHT 2017 2	0	2	3073	2	0	0.328854	0.187825	0.0833083	0.551884	0.00612546	0.225601
164	NHT 2017 2	0	3	3274	1	0	0.105336	0.290882	0.240563	0.75802	0.0149877	0.830991
165	NHT 2017 2	0	4	3274	1	0	0.273724	0.314081	0.523606	0.765976	0.0198321	0.757853
166	NHT 2017 2	0	5	3335	3	0	x	x	x	x	x	0.000947942
167	NHT 2017 2	0	6	3335	3	0	0.338622	0.158662	0.47749	0.559032	0.0136722	0.78418
168	NHT 2017 2	0	7	3277	4	0	0.00420712	0.00259843	0.0180126	0.0297273	5.57062e-05	0.16851
169	NHT 2017 2	0	8	3277	4	0	0.000141128	0.00164054	0.0399145	0.0466407	6.99345e-05	0.261532
170	NHT 2017 2	0	9	3480	4	0	0.197498	0.0693956	0.0390201	0.0167821	5.29845e-05	0.302627
171	NHT 2017 2	0	10	3480	4	0	0.0543425	0.0863031	0.02393	0.00461973	0.000289384	0.231978
172	NHT 2017 2	0	11	3483	4	0	0.186325	0.00177873	0.0210641	0.000231332	0.000188896	0.192985
173	NHT 2017 2	0	12	3483	4	0	0.130759	0.00684984	0.08936	0.00549861	0.00119069	0.348903
174	NHT 2017 2	0	13	3693	1	0	0.353824	0.518094	0.758849	0.842146	0	0.810885
175	NHT 2017 2	0	14	3693	1	0	x	x	0.00220645	0.483973	x	0.861159
176	NHT 2017 2	0	15	3722	1	0	0.592212	0.17294	0.327953	0.708556	0.00242458	0.891498
177	NHT 2017 2	0	16	3722	x	0	x	x	0.00478397	x	x	0.000477099
178	NHT 2017 2	1	1	3625	3	0	0.524902	0.170948	0.063629	0.503865	0.000256238	0.24367
179	NHT 2017 2	1	2	3625	3	0	0.466671	0.145894	0.173746	0.725167	x	0.450136
180	NHT 2017 2	1	3	4023	b	0	0.382346	0.118499	0.114568	0.355104	x	x
181	NHT 2017 2	1	4	4023	3	0	0.434208	0.246468	0.0527791	0.334141	x	0.296467
182	NHT 2017 2	1	5	4168	3	0	0.49468	x	0.393796	0.637015	x	0.972696
183	NHT 2017 2	1	6	4168	3	0	0.41038	0.24581	0.139436	0.447339	0.00386234	0.781004
184	NHT 2017 2	1	7	4529	5	0	0.657497	0.626189	0.114214	0.868134	0.00108142	0.331437
185	NHT 2017 2	1	8	4529	5	0	0.606113	0.598711	0.125526	0.809778	0.00396751	0.21537
186	NHT 2017 2	1	9	4569	5	0	0.386533	0.242385	0.488877	x	0	x
187	NHT 2017 2	1	10	4569	5	0	0.717435	0.178891	0.223486	0.636683	0.000124572	0.686859
188	NHT 2017 2	1	11	4700	3	0	0.592965	0.153846	0.300351	0.100594	0.00236591	0.501439
189	NHT 2017 2	1	12	4700	3	0	0.413597	0.538525	0.286737	0.248252	0.00174826	0.513117
190	NHT 2017 2	1	13	4993	4	0	0.620022	0.622059	0.335633	0.802218	0.0156532	0.908091
191	NHT 2017 2	1	14	4993	4	0	0.657887	0.472664	0.556859	0.816046	0.0110293	0.827295
192	NHT 2017 2	1	15	5081	4	0	0.743455	0.26887	0.537273	0.609842	0	0.667694
193	NHT 2017 2	1	16	5081	3	0	0.785724	0.164625	x	0.85493	x	0.56803
206	NHT 2017 2	2	13	2732	x	1	0.0844891	0.0128578	0.37024	0.632355	0.0328105	0.474787
207	NHT 2017 2	2	14	2732	x	1	x	x	x	x	x	x
214	NHT 2017 2	3	5	2675	x	1	x	x	0.496675	x	x	0.000551167
215	NHT 2017 2	3	6	2675	x	1	x	x	x	x	x	x
222	NHT 2017 2	3	13	2946	x	1	0.059962	0.061593	0.141531	0.489033	0	0.472264
223	NHT 2017 2	3	14	2946	x	1	0.0365298	0.000454724	0.247014	0.506239	0.00211769	0.450094
224	NHT 2017 2	3	15	1519	x	1	0.20887	0.172852	0.262545	x	0.00248737	0.000263019
225	NHT 2017 2	3	16	1519	x	1	0.144182	0.0956439	0.450758	x	0.00637456	0.766319
232	NHT 2017 2	4	7	2799	x	1	0.300636	0.216742	0.489869	0.774384	x	0.741786
233	NHT 2017 2	4	8	2799	x	1	0.276505	0.345517	0.465945	0.904848	0.0958596	0.721445
236	NHT 2017 2	4	11	2814	x	1	x	x	0.000134382	x	x	0.00797827
237	NHT 2017 2	4	12	2814	x	1	0.239392	0.168282	0.289448	0.371606	0.0301374	0.511827
246	NHT 2017 2	5	5	3010	x	1	0.349726	0.162559	0.310463	0.46789	0.00181691	0.000259639
247	NHT 2017 2	5	6	3010	x	1	0.310095	0.0220896	0.21234	0.254705	0.00549246	0.38859
252	NHT 2017 2	5	11	3022	x	1	0.196866	0.0707224	0.0269658	0.0224914	0.0156543	0.48157
253	NHT 2017 2	5	12	3022	x	1	0.164304	0.19414	0.0248444	0.0945258	0.0333931	0.439546
256	NHT 2017 2	5	15	2976	x	1	0.0838914	0.0666404	0.360197	0.475228	x	0.426254
257	NHT 2017 2	5	16	2976	x	1	0.232269	0.148205	0.474735	0.474304	0.00697748	0.501742
262	NHT 2017 2	6	5	3087	x	1	0.208406	0.0442326	0.542066	0.420545	0.00691792	0.00181312
263	NHT 2017 2	6	6	3087	x	1	0.225277	0.186381	0.455087	x	0.0163451	0.421208
264	NHT 2017 2	6	7	3168	x	1	0.0636983	0.396169	0.212048	0.274675	0.0132802	0.347866
265	NHT 2017 2	6	8	3168	x	1	0.323685	0.162534	0.364364	0.557475	0.0091451	0.803052
266	NHT 2017 2	6	9	3290	x	1	x	0.0548353	0.000215355	x	x	0.000198452
267	NHT 2017 2	6	10	3290	x	1	0.335932	0.211496	0.369774	0.255587	0.101388	0.64597
272	NHT 2017 2	6	15	3355	x	1	0.184618	0.115507	0.141429	0.0617345	0.178349	0.00102284
273	NHT 2017 2	6	16	3355	x	1	0.223368	x	0.0245478	x	x	0.566842
274	NHT 2017 2	7	1	3712	x	1	0.307698	0.0257703	0.180606	0.457239	x	0.00175874
275	NHT 2017 2	7	2	3712	x	1	0.403506	0.0151621	0.161118	0.372374	0.0603472	0.198325
276	NHT 2017 2	7	3	3223	x	1	0.315337	0.250083	0.218808	0.556749	0.0101369	0.596733
277	NHT 2017 2	7	4	3223	x	1	0.321574	0.22588	0.187736	0.577916	0.0175278	0.479384
280	NHT 2017 2	7	7	3771	x	1	0.157736	0.0324424	0.210655	0.532403	0.12605	0.41849
281	NHT 2017 2	7	8	3771	x	1	0.263385	0.16457	0.187764	0.462228	0.017235	0.349807
282	NHT 2017 2	7	9	3731	x	1	0.0359823	x	x	x	x	0.00154131
283	NHT 2017 2	7	10	3731	x	1	0.165982	0.175133	0.0673275	0.714557	0.11883	0.261409
284	NHT 2017 2	7	11	3738	x	1	0.50735	0.356987	0.520128	0.592419	0.0377825	0.555847
285	NHT 2017 2	7	12	3738	x	1	x	0.128277	x	x	0.0280106	x
298	NHT 2017 2	8	9	1745	x	1	0.428983	0.203311	0.970304	0.787031	0.0169929	0.926876
299	NHT 2017 2	8	10	1745	x	1	0.438662	0.62904	0.933492	0.917997	0.0130364	0.972678
300	NHT 2017 2	8	11	4319	x	1	0.466038	0.188344	0.230819	0.209985	0	0.44066
301	NHT 2017 2	8	12	4319	x	1	0.376445	0.149615	0.225251	0.169021	0.00433199	0.298916
304	NHT 2017 2	8	15	4590	x	1	0.320793	0.0690492	0.427592	0.440979	0	0.635127
305	NHT 2017 2	8	16	4590	x	1	0.432317	x	x	x	x	0.00805496
306	NHT 2017 2	9	1	4572	x	1	0.231047	0.144944	0.237311	0.59922	0.000721822	0.289988
307	NHT 2017 2	9	2	4572	x	1	0.239939	0.0300238	0.133929	0.235031	x	0.307658
308	NHT 2017 2	9	3	4614	x	1	0.369135	0.150221	0.56245	0.461367	0.115989	0.545976
309	NHT 2017 2	9	4	4614	x	1	0.420856	0.526983	0.691018	x	x	0.00010337
310	NHT 2017 2	9	5	4982	x	1	0.350299	0.0733872	0.167455	0.257665	0.0758239	0.574607
311	NHT 2017 2	9	6	4982	x	1	0.56	0.208969	0.501245	0.477195	0.0106225	0.495199
312	NHT 2017 2	9	7	4906	x	1	0.294171	0.174279	0.000391389	x	0.00813421	0.0136714
313	NHT 2017 2	9	8	4906	x	1	0.398893	0.268375	0.826051	0.282824	x	0.0148132
314	NHT 2017 2	9	9	3913	x	1	0.433038	0.159224	0.743743	0.865463	0.00425793	0.513376
315	NHT 2017 2	9	10	3913	x	1	0.4662	0.265724	0.773683	0.89945	0.00868579	0.661072
316	NHT 2017 2	9	11	4969	x	1	0.118115	0.0811265	0.612847	x	0.0702306	0.77453
317	NHT 2017 2	9	12	4969	x	1	0.242584	0.103011	0.63085	0.350996	0.0451309	0.612729
318	NHT 2017 2	9	13	5517	x	1	0.244534	0.110511	0.451626	0.479676	0.0402944	0.616328
319	NHT 2017 2	9	14	5517	x	1	0.363627	0.306081	0.298936	0.816222	0.019803	0.497768
323	NHT 2017 3	0	1	5931	3	0	0.631133	0.354539	0.335956	0.903865	0.004855	0.472581
324	NHT 2017 3	0	2	5931	3	0	0.614273	0.29097	0.658018	0.618463	0.00352262	0.556675
325	NHT 2017 3	0	3	5123	5	0	0.424808	0.00275565	0.118157	0.0976923	0.0087993	0.677938
326	NHT 2017 3	0	4	5123	5	0	0.444355	0.121991	0.147115	0.272494	0.00500829	0.663077
327	NHT 2017 3	0	5	6291	5	0	0.417048	0.0429292	0.15657	0.549095	0.00171854	0.23276
328	NHT 2017 3	0	6	6291	5	0	0.30029	0.21174	0.224249	0.78748	0.00866657	0.43635
329	NHT 2017 3	0	7	5332	1	0	x	x	0.00279564	x	x	0.00268318
330	NHT 2017 3	0	8	5332	4	0	x	x	x	x	x	x
331	NHT 2017 3	0	9	5337	1	0	0.309264	0.00634789	0.232358	0.170856	0.00161284	0.302147
332	NHT 2017 3	0	10	5337	1	0	0.238388	0.016988	0.102059	0.360644	0.000242366	0.394656
333	NHT 2017 3	0	11	5640	3	0	0.618102	0.160773	0.14237	0.144589	0.0083714	0.522416
334	NHT 2017 3	0	12	5640	2	0	x	x	0.000971008	x	x	0.000240053
335	NHT 2017 3	0	13	5830	2	0	0.432464	0.187154	0.180074	0.778538	x	0.843797
336	NHT 2017 3	0	14	5830	2	0	0.528369	0.176627	0.192163	0.540587	0.0469584	0.91058
337	NHT 2017 3	0	15	6225	2	0	0.561876	0.152467	0.0398655	0.692383	0.00247726	0.647238
338	NHT 2017 3	0	16	6225	2	0	0.671894	0.152467	0.0249915	0.828774	0	0.399668
339	NHT 2017 3	1	1	6209	2	0	0.395436	0.412837	0.566987	0.196922	0.0195742	0.764524
340	NHT 2017 3	1	2	6209	2	0	0.31493	0.453756	0.864576	0.479189	0.00106211	0.317942
341	NHT 2017 3	1	3	6399	4	0	0.156855	0.190662	0.850006	0.0179321	0.00444799	0.132373
342	NHT 2017 3	1	4	6399	4	0	0.104505	0.000175699	0.399433	0.00478235	0.00135278	0.108354
343	NHT 2017 3	1	5	6387	4	0	0.61653	0.291799	0.563549	0.501212	0	0.341946
344	NHT 2017 3	1	6	6387	4	0	0.667491	0.442155	0.240931	0.526563	0.00108529	0.480897
345	NHT 2017 3	1	7	6475	4	0	0.459313	0.449077	0.431089	0.531028	0.000853343	0.424686
346	NHT 2017 3	1	8	6475	4	0	0.517503	0.384742	0.29627	0.701616	0.00591382	0.34309
347	NHT 2017 3	1	9	4255	1	0	0.442124	0.256288	0.298789	0.438445	0.00173804	0.623951
348	NHT 2017 3	1	10	4255	1	0	0.49073	0.207969	0.340819	0.449387	0	0.715567
349	NHT 2017 3	1	11	7237	1	0	0.0308006	0.967302	0.190775	0.640057	0.013112	0.369529
350	NHT 2017 3	1	12	7237	2	0	0.14799	0.709011	0.889838	0.647013	0.00128535	0.648595
351	NHT 2017 3	1	13	7147	1	0	0.609477	0.0789387	0.304498	0.0834201	0.00327167	0.485762
352	NHT 2017 3	1	14	7147	1	0	x	0.0881911	0.139147	0.0284557	0.00764454	0.446067
353	NHT 2017 3	1	15	7522	4	0	0.797715	0.00944081	0.926971	0.914512	0.204989	0.547023
354	NHT 2017 3	1	16	7522	4	0	x	9.72176e-05	0.77826	x	x	0.00089708
355	NHT 2017 3	2	1	5347	x	1	0.662577	0.100084	0.0919224	0.704802	0.227763	0.954342
356	NHT 2017 3	2	2	5347	x	1	0.562958	0.212773	0.622481	0.585941	0.0262131	0.964082
357	NHT 2017 3	2	3	5003	x	1	0.510452	x	0.283602	0.0576184	0.0191358	0.766206
358	NHT 2017 3	2	4	5003	x	1	0.462976	0.113004	0.306661	0.284956	0.0343445	0.728715
361	NHT 2017 3	2	7	5083	x	1	0.324566	0.00565355	0.185793	0.35362	x	0.352059
362	NHT 2017 3	2	8	5083	x	1	0.237122	0.000290368	0.203338	0.0882069	0	0.278565
363	NHT 2017 3	2	9	5093	x	1	x	0.158704	0.372584	x	0.00748586	0.718958
364	NHT 2017 3	2	10	5093	x	1	0.561411	0.101154	0.331581	0.70286	0.0513154	0.677894
365	NHT 2017 3	2	11	5120	x	1	x	x	0.520732	x	0.106743	0.503116
366	NHT 2017 3	2	12	5120	x	1	x	x	x	x	x	0.00121373
367	NHT 2017 3	2	13	5930	x	1	x	x	0.000269469	x	x	0.000947239
368	NHT 2017 3	2	14	5930	x	1	x	x	0.638371	x	x	0.000498753
369	NHT 2017 3	2	15	6135	x	1	x	x	0.000636132	x	x	0.0251161
370	NHT 2017 3	2	16	6135	x	1	x	x	0.0204252	x	x	0.403563
371	NHT 2017 3	3	1	5533	x	1	0.68904	0.235837	0.479607	0.67202	0.154449	x
372	NHT 2017 3	3	2	5533	x	1	0.420192	0.164146	0.483026	0.876399	0	0.673035
373	NHT 2017 3	3	3	5301	x	1	0.432388	0.0541962	0.0696848	0.640208	0.0129172	0.552475
374	NHT 2017 3	3	4	5301	x	1	0.346164	0.0155185	x	0.505796	0.0414086	0.559959
375	NHT 2017 3	3	5	7163	x	1	0.226283	0.0179051	0.0092081	0.0473619	x	0.263202
376	NHT 2017 3	3	6	7163	x	1	0.270708	0.0136414	0.209913	0.0934531	x	0.311184
377	NHT 2017 3	3	7	5528	x	1	0.266564	0.112726	0.616587	0.406023	0.0213649	0.644513
378	NHT 2017 3	3	8	5528	x	1	0.308288	0.0965223	0.614709	0.686859	0.0396464	0.657692
379	NHT 2017 3	3	9	6550	x	1	0.330104	0.623156	0.964911	0.811255	0.0713657	0.539915
380	NHT 2017 3	3	10	6550	x	1	0.352508	x	0.946651	0.91731	0.120816	0.765514
381	NHT 2017 3	3	11	5650	x	1	x	x	0.0051592	x	x	x
382	NHT 2017 3	3	12	5650	x	1	x	x	x	x	x	x
383	NHT 2017 3	3	13	5511	x	1	0.468195	0.241086	0.744324	0.555588	x	0.58561
384	NHT 2017 3	3	14	5511	x	1	0.201912	0.0220025	x	0.802886	0	0.403388
385	NHT 2017 3	3	15	5671	x	1	0.416648	0.490319	x	0.625826	x	0.540582
386	NHT 2017 3	3	16	5671	x	1	0.532937	0.678881	0.811684	x	x	0.000262364
387	NHT 2017 3	4	1	5699	x	1	x	0.128267	0.32788	x	0.406807	0.000326069
388	NHT 2017 3	4	2	5699	x	1	x	x	0.275313	x	0.0660238	0.638392
389	NHT 2017 3	4	3	5420	x	1	0.425251	0.188842	0.435168	0.898719	0.321422	0.717042
390	NHT 2017 3	4	4	5420	x	1	x	x	x	x	x	x
391	NHT 2017 3	4	5	3688	x	1	0.348554	x	0.731433	x	x	x
392	NHT 2017 3	4	6	3688	x	1	x	x	x	x	x	x
393	NHT 2017 3	4	7	5639	x	1	0.41522	0.207424	0.494894	0.598653	x	0.55645
394	NHT 2017 3	4	8	5639	x	1	0.59706	0.370906	0.615037	0.801055	0.00680768	0.64968
397	NHT 2017 3	4	11	5826	x	1	0.229045	0.081688	0.824038	0.363263	0.127911	0.613222
398	NHT 2017 3	4	12	5826	x	1	0.339698	0.182636	0.856266	0.443869	x	0.620239
399	NHT 2017 3	4	13	5735	x	1	0.661782	0.345406	0.00187126	0.945377	x	0.759166
400	NHT 2017 3	4	14	5735	x	1	0.586452	0.286605	x	0.798379	0.116401	0.649135
401	NHT 2017 3	4	15	5726	x	1	0.4466	0.164889	x	0.782855	x	0.580539
402	NHT 2017 3	4	16	5726	x	1	0.269229	0.118338	0.267858	0.799291	0.650001	0.565026
405	NHT 2017 3	5	3	6218	x	1	x	x	0.524805	x	x	0.72479
406	NHT 2017 3	5	4	6218	x	1	0.198659	0.0818535	0.385941	0.743453	0.0395073	0.810786
407	NHT 2017 3	5	5	6333	x	1	0.107548	0.284949	0.756692	0.489279	0.202838	0.44241
408	NHT 2017 3	5	6	6333	x	1	0.250541	0.238876	0.161105	0.419782	0.0304209	0.51508
411	NHT 2017 3	5	9	6463	x	1	0.436098	0.528669	0.195722	0.546558	0.00304829	0.716044
412	NHT 2017 3	5	10	6463	x	1	0.339719	x	0.479918	0.209178	x	0.58361
415	NHT 2017 3	5	13	6604	x	1	0.578641	0.331663	0.616862	0.852583	0.0127178	0.798017
416	NHT 2017 3	5	14	6604	x	1	0.549139	0.377846	0.624731	0.906088	0.00366319	0.71433
417	NHT 2017 3	5	15	6755	x	1	0.27124	0.0474276	x	0.53111	0.00102975	0.526539
418	NHT 2017 3	5	16	6755	x	1	0.377426	0.12422	x	0.562276	x	0.557795
419	NHT 2017 3	6	1	6770	x	1	x	x	0.00356648	x	x	0.00571429
420	NHT 2017 3	6	2	6770	x	1	0.271248	0.301158	0.847031	0.990402	0.00993149	0.773669
421	NHT 2017 3	6	3	6861	5	CRPC	0.270028	0.0141586	0.64104	x	x	x
422	NHT 2017 3	6	4	6861	5	CRPC	x	x	0.428941	x	x	x
423	NHT 2017 3	6	5	6823	x	1	0.248236	0.413299	0.414845	0.526984	0.0356592	0.67715
424	NHT 2017 3	6	6	6823	x	1	0.223585	0.753141	0.899492	0.620734	0.0167762	0.611262
425	NHT 2017 3	6	7	6822	x	1	0.448177	0.104363	0.10084	0.148723	0.000232384	0.430414
426	NHT 2017 3	6	8	6822	x	1	0.0622899	0.00246561	x	x	x	0.00240964
427	NHT 2017 3	6	9	6877	x	1	0.220327	0.187819	0.435755	0.853404	0.0631194	0.91108
428	NHT 2017 3	6	10	6877	x	1	0.109476	0.206117	0.616516	0.674391	0	0.90972
429	NHT 2017 3	6	11	6920	x	1	0.417374	0.0111359	0.210815	x	x	0.538635
430	NHT 2017 3	6	12	6920	x	1	x	x	x	x	x	x
431	NHT 2017 3	6	13	6942	x	1	x	x	0.000685989	x	x	x
432	NHT 2017 3	6	14	6942	x	1	0.508456	x	x	0.810417	x	0.660219
433	NHT 2017 3	6	15	6887	x	1	0.240337	0.459548	0.776371	0.602096	x	0.862974
434	NHT 2017 3	6	16	6887	x	1	x	x	0.566359	0.536053	x	0.00517039
435	NHT 2017 3	7	1	7073	x	1	0.271571	0.19097	x	0.82544	x	0.797652
436	NHT 2017 3	7	2	7073	x	1	0.426638	x	0.32914	0.638238	0.0647013	0.704904
437	NHT 2017 3	7	3	7087	x	1	x	0.834114	0.862271	x	x	x
438	NHT 2017 3	7	4	7087	x	1	x	0.115178	0.808146	x	x	x
439	NHT 2017 3	7	5	7183	x	1	0.25372	0.106964	0.0110279	0.598156	0.021502	0.827343
440	NHT 2017 3	7	6	7183	x	1	0.129591	0.22331	0.811052	0.562884	0.0685492	0.760595
441	NHT 2017 3	7	7	6881	x	1	0.351551	x	0.117989	0.568416	x	0.57052
442	NHT 2017 3	7	8	6881	x	1	0.423832	0.000425884	0.176516	0.392689	0.00391641	0.551887
443	NHT 2017 3	7	9	5883	x	1	x	x	x	x	x	0.00496942
444	NHT 2017 3	7	10	5883	x	1	0.436673	x	0.817744	0.896419	0.0564501	0.983691
445	NHT 2017 3	7	11	7410	x	1	0.213196	0.0898841	0.376471	0.814754	0.00221625	0.736747
446	NHT 2017 3	7	12	7410	x	1	x	x	x	x	x	0.0176373
447	NHT 2017 3	7	13	7517	x	1	0.56966	x	0.00454959	0.971789	x	0.965198
448	NHT 2017 3	7	14	7517	x	1	0.513631	0.0669908	0.668495	0.98546	0.45542	0.854375
449	NHT 2017 3	7	15	7537	x	1	0.427455	0.125834	0.59723	0.80867	0.0201334	0.869779
450	NHT 2017 3	7	16	7537	x	1	x	0.709293	0.315363	x	x	x
451	NHT 2017 3	8	1	7727	4	0	x	0.712428	0.86803	0.621521	0.133122	0.713311
452	NHT 2017 3	8	2	7727	4	0	0.288535	0.405081	0.721269	0.778783	0.0204524	0.821764
455	NHT 2017 3	8	5	7717	x	1	0.223034	0.0585092	0.140651	0.675978	0.0268058	0.662883
456	NHT 2017 3	8	6	7717	x	1	0.403057	0.271487	0.733141	0.369197	x	0.513347
457	NHT 2017 3	8	7	7734	x	1	0.511151	0.0583712	0.220825	0.495896	0.0386321	0.767066
458	NHT 2017 3	8	8	7734	x	1	0.343983	0.114383	0.00274179	x	x	0.560843
459	NHT 2017 3	8	9	7775	x	1	0.139329	0.199757	0.563576	0.872551	0.00102614	0.620574
460	NHT 2017 3	8	10	7775	x	1	0.153518	0.280717	0.186246	0.661888	0.00163572	0.607923
461	NHT 2017 3	8	11	7786	x	1	x	x	x	x	x	0.0208763
462	NHT 2017 3	8	12	7786	x	1	0.132047	0.097461	0.467165	0.697541	x	0.69816
463	NHT 2017 3	8	13	7802	x	1	0.410665	0.0719282	0.000197589	0.779449	0.00230994	0.632223
464	NHT 2017 3	8	14	7802	x	1	0.42657	0.117344	0.393353	0.828583	0.00174149	0.476067
465	NHT 2017 3	8	15	6802	x	0	0.41041	0.0742735	0.502325	x	x	0.513032
466	NHT 2017 3	8	16	6802	x	0	0.319651	x	x	0.906289	0.0195893	0.520072
467	NHT 2017 3	9	1	8094	x	1	0.345319	0.370526	0.375007	0.318823	0.00912201	0.705735
468	NHT 2017 3	9	2	8094	x	1	0.360607	0.13742	0.353724	0.49743	0.019281	0.594943
469	NHT 2017 3	9	3	8343	x	1	x	x	0.289828	0.533525	x	x
470	NHT 2017 3	9	4	8343	x	1	x	0.148326	0.205799	0.59101	x	0.00924574
471	NHT 2017 3	9	5	8489	x	1	0.30266	0.129445	0.749261	x	0.0402021	0.579454
472	NHT 2017 3	9	6	8489	x	1	0.289146	0.0797624	0.699715	0.667112	0.0109978	0.595233
473	NHT 2017 3	9	7	8445	x	1	0.213078	0.459722	0.838039	0.578725	0.00372086	0.690536
474	NHT 2017 3	9	8	8445	x	1	0.313635	0.197579	0.132464	0.730955	0.0107081	0.750152
475	NHT 2017 3	9	9	8726	x	1	0.596803	0.0810709	0.591281	0.349955	0.000455555	0.498443
476	NHT 2017 3	9	10	8726	x	1	0.565595	0.0389284	0.167656	0.359494	0.000633592	0.541548
479	NHT 2017 3	9	13	8976	x	1	0.286032	0.509681	0.522603	0.644269	0.0135375	0.618762
480	NHT 2017 3	9	14	8976	x	1	0.347783	0.571072	0.397196	0.507132	x	0.523217
481	NHT 2017 3	9	15	9419	x	1	x	x	0.000207318	x	x	0.00313255
482	NHT 2017 3	9	16	9419	x	1	0.521692	0.379335	0.854539	0.801976	0.0104992	0.710191
484	CRPC-NEPC	0	1	3651	0	0	0.328067	0.636743	0.0810314	0.569393	0.0139949	0.147383
485	CRPC-NEPC	0	2	3651	0	0	x	0.450222	0.123532	x	x	0.0021796
486	CRPC-NEPC	0	3	6270	CRPC	CRPC	0.761329	x	0.934064	0.929254	0.0276747	0.476469
487	CRPC-NEPC	0	4	6270	CRPC	CRPC	0.75898	0.902269	0.886817	0.9109	0.029798	0.434103
488	CRPC-NEPC	0	5	3836	0	0	0.462333	0.523762	0.421879	0.755617	0.00830873	0.609068
489	CRPC-NEPC	0	6	3836	0	0	0.560183	0.566795	0.276952	0.78679	0.0336839	0.433665
490	CRPC-NEPC	0	7	4043	0	0	0.443796	0.38708	0.066156	0.0402898	0.000111698	0.17009
491	CRPC-NEPC	0	8	4043	0	0	0.413011	0.318874	0.059014	0.0029053	0.000555006	0.227743
492	CRPC-NEPC	0	9	4340	0	0	0.630613	0.548999	0.354463	0.850838	0.0110751	0.604977
493	CRPC-NEPC	0	10	4340	0	0	0.555997	0.786942	0.000119033	x	x	x
494	CRPC-NEPC	0	11	5013	0	0	0.827584	0.841304	0.364104	0.479125	0.00849648	0.528974
495	CRPC-NEPC	0	12	5013	0	0	0.741683	0.931126	0.270304	0.128094	0.00253585	0.473433
496	CRPC-NEPC	0	13	4783	0	0	0.622992	0.572336	0.295878	0.441905	0.00552939	0.518781
497	CRPC-NEPC	0	14	4783	0	0	0.542102	0.364895	0.112124	0.564646	0.00768182	0.34814
498	CRPC-NEPC	0	15	3337	1	1	0.814534	0.90109	0.0237001	0.807049	0.00172018	0.538818
499	CRPC-NEPC	0	16	3337	B	1	0.72421	x	0.0800391	0.758886	0.0127413	0.92273
500	CRPC-NEPC	1	1	5120	1	1	0.748274	0.306679	0.648009	0.912779	0.0331033	0.549598
501	CRPC-NEPC	1	2	5120	1	1	0.646026	0.626602	0.530829	0.710471	x	0.297523
502	CRPC-NEPC	1	3	5695	0	0	0.763664	0.297965	0.517076	0.771897	0.00758638	0.000276855
503	CRPC-NEPC	1	4	5695	0	0	0.692681	0.408419	0.490139	0.805574	x	0.458442
504	CRPC-NEPC	1	5	4812	0	0	0.723816	0.00265967	0.159414	0.0611923	0.000678021	0.371879
505	CRPC-NEPC	1	6	4812	0	0	0.530952	0.0675793	0.0909477	0.00130804	0.000126812	0.244022
506	CRPC-NEPC	1	7	4940	0	0	x	0.372857	x	x	x	x
507	CRPC-NEPC	1	8	4940	0	0	x	0.49981	x	x	x	x
508	CRPC-NEPC	1	9	6343	0	0	0.556879	0.410832	0.291312	0.676055	0.00274946	0.650465
509	CRPC-NEPC	1	10	6343	0	0	0.64353	0.137709	0.285257	0.730709	0.00425903	0.677525
510	CRPC-NEPC	1	11	6564	0	0	0.816969	0.346757	0.707004	0.0839361	0.00333449	0.990738
511	CRPC-NEPC	1	12	6564	0	0	0.793107	0.487174	0.893598	0.0514559	0.00326523	0.810566
512	CRPC-NEPC	1	13	5016	0	0	0.590279	0.332278	0.199124	0.600298	0.00123813	0.449134
513	CRPC-NEPC	1	14	5016	0	0	0.600808	0.10967	0.459732	0.713895	0.0182664	0.427561
514	CRPC-NEPC	1	15	3246	0	0	x	0.787333	0.000402658	x	x	0.00272926
515	CRPC-NEPC	1	16	3246	0	0	x	0.789954	x	x	x	0.163292
516	CRPC-NEPC	2	1	2269	NEPC like	CRPC	0.506545	0.0697138	0.0509575	0.00148226	5.27662e-05	0.163088
517	CRPC-NEPC	2	2	2269	CRPC	CRPC	0.566925	0.0554242	0.0536031	0.00116762	x	0.705755
518	CRPC-NEPC	2	3	2487	NEPC like	CRPC	0.818813	0.865753	0.418334	0.87996	x	x
519	CRPC-NEPC	2	4	2487	NEPC like	CRPC	0.716087	0.951825	0.281235	0.912412	0.00609239	x
520	CRPC-NEPC	2	5	2773	CRPC	CRPC	0.0015189	0.987295	x	0.0370961	0.00422505	0.667416
521	CRPC-NEPC	2	6	2773	CRPC	CRPC	0.0395736	0.980926	0.0992308	0.000365791	0.00568439	x
522	CRPC-NEPC	2	7	2776	CRPC	CRPC	0.779367	0.221998	0.189002	0.713255	0.0213456	0.604311
523	CRPC-NEPC	2	8	2776	CRPC	CRPC	0.737846	x	0.242842	0.929142	0.00714551	0.628351
524	CRPC-NEPC	2	9	4334	CRPC	CRPC	x	0.582998	x	x	x	x
525	CRPC-NEPC	2	10	4334	CRPC	CRPC	0.0633945	x	0.157358	0.0104851	0.00258041	x
526	CRPC-NEPC	2	11	3061	CRPC	CRPC	0.775834	0.994104	0.972523	0.973852	0.0287737	0.97887
527	CRPC-NEPC	2	12	3061	CRPC	CRPC	0.902845	0.923729	0.900879	0.982616	0.0257698	0.992756
528	CRPC-NEPC	2	13	3960	CRPC	CRPC	0.292106	0.312931	0.619173	0.508633	0.0403405	0.911399
529	CRPC-NEPC	2	14	3960	CRPC	CRPC	0.480279	0.47241	0.942014	x	0.0965847	0.892751
530	CRPC-NEPC	2	15	4656	1	1	0.438859	0.776818	0.882793	0.916766	0.214463	0.699627
531	CRPC-NEPC	2	16	4656	1	1	0.561304	0.557853	0.824152	0.830317	0.00798231	0.689561
532	CRPC-NEPC	3	1	5105	CRPC	CRPC	0.0840507	0.886145	0.0555646	0.576265	0.000782128	0.823907
533	CRPC-NEPC	3	2	5105	CRPC	CRPC	0.832561	0.793767	0.15676	0.886333	0.0279066	0.597944
534	CRPC-NEPC	3	3	6300	CRPC	CRPC	0.76284	0.522231	0.292017	0.774151	0.0985482	0.330849
535	CRPC-NEPC	3	4	6300	CRPC	CRPC	0.759821	0.747086	0.0831528	0.658806	0.0170553	0.368184
536	CRPC-NEPC	3	5	6306	NEPC like	CRPC	0.600921	0.566404	0.948025	0.81381	0.120377	0.816228
537	CRPC-NEPC	3	6	6306	NEPC like	CRPC	0.602677	0.329762	0.807081	0.562952	0.0226005	0.743816
538	CRPC-NEPC	3	7	6346	NEPC like	CRPC	0.558268	0.710921	0.77497	0.728435	0.109939	0.755873
539	CRPC-NEPC	3	8	6346	CRPC	CRPC	0.944375	0.798887	0.883426	0.991232	0.422619	0.885918
540	CRPC-NEPC	3	9	6606	CRPC	CRPC	0.374024	x	0.234486	x	0.0534648	0.588535
541	CRPC-NEPC	3	10	6606	CRPC	CRPC	x	0.0550748	0.000247097	x	x	x
542	CRPC-NEPC	3	11	6679	1	1	x	0.997216	x	x	x	x
543	CRPC-NEPC	3	12	6679	1	1	0.894403	0.961188	0.0820734	0.787491	0.0569605	0.8425
544	CRPC-NEPC	3	13	6819	CRPC	CRPC	0.556968	0.905797	0.938044	x	x	0.000284657
545	CRPC-NEPC	3	14	6819	CRPC	CRPC	0.752522	0.682164	0.989938	0.634303	0.0532824	0.874885
546	CRPC-NEPC	3	15	5245	0	0	0.70708	0.873402	0.227208	0.857532	0.00251355	0.730108
547	CRPC-NEPC	3	16	5245	0	0	0.697985	0.638717	0.129868	0.671699	0.000304897	0.914341
548	CRPC-NEPC	4	1	7252	CRPC	CRPC	0.576716	0.674809	0.611448	0.652935	0.0469797	x
549	CRPC-NEPC	4	2	7252	CRPC	CRPC	0.50254	0.810197	0.768512	0.601437	0.0614527	x
550	CRPC-NEPC	4	3	8941	CRPC	CRPC	0.924493	0.913438	0.798838	0.980413	0.819167	0.975332
551	CRPC-NEPC	4	4	8941	CRPC	CRPC	0.882127	0.865911	0.906699	0.966996	0.0297759	0.970333
552	CRPC-NEPC	4	5	5057	CRPC	CRPC	0.835456	0.706446	0.891356	0.750024	0.118886	0.943776
553	CRPC-NEPC	4	6	5057	CRPC	CRPC	0.78709	0.560842	0.837568	0.758033	0.0456723	0.918689
554	CRPC-NEPC	4	7	1521	CRPC	NEPC like	x	0.35669	x	x	x	0.99187
555	CRPC-NEPC	4	8	1521	CRPC	NEPC like	0.642073	x	0.998873	0.971775	0.0143389	0.99914
556	CRPC-NEPC	4	9	4861	CRPC	CRPC	0.244944	0.150575	0.158155	0.00569117	0.00304407	0.453365
557	CRPC-NEPC	4	10	4861	CRPC	NEPC like	0.351312	0.111549	0.238051	0.013619	0.00141394	0.56732
558	CRPC-NEPC	4	11	1175	CRPC	CRPC	0.382403	0.755411	0.726616	0.490637	0.0121715	0.811473
559	CRPC-NEPC	4	12	1175	CRPC	CRPC	0.895918	0.719336	0.994321	0.808514	0.00327533	x
560	CRPC-NEPC	4	13	8330	CRPC	CRPC	0.726596	0.881667	0.919133	0.94384	x	0.791738
561	CRPC-NEPC	4	14	8330	CRPC	CRPC	0.61078	0.674067	0.915129	0.940473	0.0909014	0.934228
562	CRPC-NEPC	4	15	2269	CRPC	CRPC	0.949175	0.850914	0.0925822	0.901179	0.000217706	0.762167
563	CRPC-NEPC	4	16	2269	CRPC	CRPC	0.913108	0.895636	0.860934	0.794799	0.0120261	0.839715
564	CRPC-NEPC	5	1	1701	CRPC	CRPC	0.591174	0.510756	0.220781	0.650185	0.000981669	0.999603
565	CRPC-NEPC	5	2	1701	CRPC	CRPC	0.888372	0.544071	0.22166	0.806807	0.575591	0.995699
566	CRPC-NEPC	5	3	3744	NEPC like	1	x	0.00881086	0.571964	0.956983	x	0.962064
567	CRPC-NEPC	5	4	3744	NEPC like	1	0.717421	x	0.458103	x	0.000982552	0.92841
568	CRPC-NEPC	5	5	2487	NEPC like	CRPC	0.638637	0.884061	0.8196	0.972209	0.0285531	x
569	CRPC-NEPC	5	6	2487	NEPC like	CRPC	0.690271	0.962307	0.860717	0.967781	0.040449	0.00316122
570	CRPC-NEPC	5	7	6387	NEPC like	0	0.630488	0.618416	0.612416	0.568442	0.00468947	0.469181
571	CRPC-NEPC	5	8	6387	NEPC like	0	0.621476	0.669122	0.730094	0.360108	0.0271342	0.817233
572	CRPC-NEPC	5	9	3160	NEPC like	1	0.752845	0.0111754	0.800626	0.934981	0.0745465	0.941386
573	CRPC-NEPC	5	10	3160	NEPC like	1	0.705348	0.0118759	0.348016	0.709146	0.01418	0.80526
574	CRPC-NEPC	5	11	5530	NEPC like	0	0.765481	0.519048	0.0744422	0.912338	7.23075e-05	0.529068
575	CRPC-NEPC	5	12	5530	NEPC like	0	0.838893	0.818484	0.0614715	0.0156065	0.000960777	0.32774
576	CRPC-NEPC	5	13	6810	NEPC like	0	0.603988	0.377302	0.0942257	0.00227868	0.0120799	0.411545
577	CRPC-NEPC	5	14	6810	NEPC like	0	x	0.377343	0.321391	0.458916	x	0.350462
578	CRPC-NEPC	5	15	2764	1	1	0.707259	0.00394348	0.968112	x	0.0313878	0.00398072
579	CRPC-NEPC	5	16	2764	1	1	x	0.518249	0.236313	0.542738	x	0.436224
580	CRPC-NEPC	6	1	3434	NEPC like	1	0.567578	0.00245868	0.260672	0.965004	0.00422926	0.468558
581	CRPC-NEPC	6	2	3434	NEPC like	1	0.609935	0.00414245	0.180057	x	0.0343409	0.697819
582	CRPC-NEPC	6	3	3057	1	1	0.4173	0.3223	0.743123	0.665408	0.0395188	0.815954
583	CRPC-NEPC	6	4	3057	1	1	0.383209	0.392218	0.574599	0.505127	0.00170387	x
584	CRPC-NEPC	6	5	3844	NEPC like	1	0.7326	0.787446	0.554626	0.998917	0.0152601	0.542282
585	CRPC-NEPC	6	6	3844	NEPC like	1	0.612611	0.894555	0.152767	0.95141	0	0.917744
586	CRPC-NEPC	6	7	6764	1	1	0.3443	x	0.628153	x	x	0.722065
587	CRPC-NEPC	6	8	6764	1	1	0.26598	0.68863	0.472257	0.44786	x	0.668793
588	CRPC-NEPC	6	9	5271	NEPC like	0	0.238645	0.175472	0.0785197	0.00652808	0.00017621	0.265803
589	CRPC-NEPC	6	10	5271		0	0.158104	0.319286	0.0683639	0.0100753	0.000138637	0.00435835
590	CRPC-NEPC	6	11	5693	0	0	0.499355	0.386748	0.219286	0.601203	0.000929617	0.424758
591	CRPC-NEPC	6	12	5693	0	0	0.535408	0.413363	0.157242	0.427244	0.000412376	0.555705
592	CRPC-NEPC	6	13	6951	CRPC	CRPC	0.893879	0.493817	0.52449	0.916798	0.0176265	0.558881
593	CRPC-NEPC	6	14	6951	CRPC	CRPC	0.852281	0.0574345	0.675899	0.973911	0.0123024	0.40058
594	CRPC-NEPC	6	15	4122	1	1	x	0.666577		x	x	0.435589
595	CRPC-NEPC	6	16	4122	1	1	0.82022	0.49175	0.299434	0.727679	0.0290811	0.896766
596	CRPC-NEPC	7	1	3190	1	1	x	0.00010203	x	x	x	0.63793
597	CRPC-NEPC	7	2	3190	1	1	0.502221	0.138033	0.581133	0.478839	0.0128604	0.000186811
598	CRPC-NEPC	7	3	2656	1	1	0.189869	0.485467	0.247413	0.894359	0.0160304	0.000812216
599	CRPC-NEPC	7	4	2656	CRPC	1	0.185828	0.544723	0.174477	0.923166	0.00230238	0.680078
600	CRPC-NEPC	7	5	3110	NEPC like	1	0.383533	0.169667	0.719711	0.413738	0.00427059	0.459562
601	CRPC-NEPC	7	6	3110	NEPC like	1	x	0.0769304	x	x	x	0.0254728
602	CRPC-NEPC	7	7	3034	1	1	0.476386	0.432673	0.584425	0.536694	0.00361874	0.670055
603	CRPC-NEPC	7	8	3034	1	1	0.533445	0.663603	0.68401	0.71667	0.00270919	0.601675
604	CRPC-NEPC	7	9	6697	0	0	0.422979	0.547755	0.149648	0.243839	0.00173288	0.641253
605	CRPC-NEPC	7	10	6697	NEPC like	0	0.520712	0.477287	0.391166	0.422216	0.00740087	0.95751
606	CRPC-NEPC	7	11	4533	0	0	x	0.392405	x	x	x	0.0102341
607	CRPC-NEPC	7	12	4533	0	0	0.511469	0.479285	0.284397	0.0942899	0.00113239	0.485504
608	CRPC-NEPC	7	13	4817	0	0	0.63177	0.46255	0.0745832	0.0853339	0.000487925	0.39708
609	CRPC-NEPC	7	14	4817	0	0	0.528726	0.173504	0.0801637	0.574345	0.00110595	0.483823
610	CRPC-NEPC	7	15	5142	NEPC like	1	0.794753	0.891863	0.357375	0.697418	0.00691932	0.747536
611	CRPC-NEPC	7	16	5142	NEPC like	1	0.80399	0.744169	0.364136	0.789799	0.0469174	0.63908
612	CRPC-NEPC	8	1	6807	CRPC	0	0.683047	0.639932	0.258822	0.0691825	0.01339	0.492465
613	CRPC-NEPC	8	2	6807	NEPC like	0	0.662392	0.570188	0.46309	0.935901	0.0262548	0.558433
614	CRPC-NEPC	8	3	2740	1	1	0.671301	0.881349	0.0822907	0.83199	0.421033	0.790122
615	CRPC-NEPC	8	4	2740	1	1	0.719674	0.322173	0.113287	0.690531	0.0879291	0.480727
616	CRPC-NEPC	8	5	2967	1	1	0.472399	x	0.574558	0.756049	0.00909352	0.513694
617	CRPC-NEPC	8	6	2967	1	1	0.462495	x	0.278097	0.503924	0.00399921	0.910081
618	CRPC-NEPC	8	7	1280	0	0	0.601818	0.562246	0.961256	0.929611	0	0.896809
619	CRPC-NEPC	8	8	1280	0	0	0.670947	0.723198	0.940575	0.801023	0.0158592	0.864795
620	CRPC-NEPC	8	9	3603	CRPC	1	0.880987	0.840856	0.259169	0.770956	x	0.585672
621	CRPC-NEPC	8	10	3603	1	1	0.803119	0.552857	0.949337	0.987941	0.11309	0.69116
622	CRPC-NEPC	8	11	6834	0	0	0.924392	0.759058	0.515476	0.985082	0.0978488	0.480323
623	CRPC-NEPC	8	12	6834	0	0	x	0.549154	0.473966	x	x	0.000166722
624	CRPC-NEPC	8	13	6627	CRPC	CRPC	0.944246	0.759796	0.542513	0.954162	x	0.679787
625	CRPC-NEPC	8	14	6627	CRPC	CRPC	0.689541	0.900977	0.993669	0.759107	0.0469122	0.891458
626	CRPC-NEPC	8	15	4153	NEPC like	CRPC	0.84022	0.0179023	0.175533	0.531659	0.000545224	0.942529
627	CRPC-NEPC	8	16	4153	NEPC like	CRPC	0.758925	0.033293	0.0748875	0.404199	0.000740423	0.473437
628	CRPC-NEPC	9	1	4153	NEPC like	CRPC	0.664968	0.00400612	0.275062	0.922831	x	0.519583
629	CRPC-NEPC	9	2	4153	NEPC like	CRPC	0.709177	0.00268359	0.324955	0.992276	0.00914261	0.856489
630	CRPC-NEPC	9	3	2967	1	1	0.541396	0.638246	0.784963	0.836025	0.00442101	0.971599
631	CRPC-NEPC	9	4	2967	NEPC like	1	0.630566	0.674865	0.81569	0.865087	0.00607124	0.94355
632	CRPC-NEPC	9	5	5779	0	0	0.466817	0.276514	0.158329	0.0760617	0.00600198	0.508023
633	CRPC-NEPC	9	6	5779	CRPC	0	0.618783	0.314209	0.288709	0.507192	0	0.567572
634	CRPC-NEPC	9	7	5538	NEPC like	1	x	0.687712	x	x	x	x
635	CRPC-NEPC	9	8	5538	NEPC like	1	0.635337	0.895395	0.733438	0.716296	0.00419015	0.688397
636	CRPC-NEPC	9	9	6956	CRPC	0	0.531171	0.782315	0.780203	0.454277	0.0103122	0.77472
637	CRPC-NEPC	9	10	6956	CRPC	0	0.589027	0.521162	0.798101	0.410488	0.0369322	0.651437
638	CRPC-NEPC	9	11	6843	CRPC	CRPC	0.62849	0.845822	0.94492	0.922463	0.0496212	0.929186
639	CRPC-NEPC	9	12	6843	CRPC	CRPC	0.750473	0.709499	0.958999	0.849792	0.0196413	0.868205
